# Supplementary material for: The Combined Analysis of Transcriptome and Antioxidant Enzymes Revealed the Mechanism of EBL and ZnO NPs Enhancing Styrax tonkinensis Seed Abiotic Stress Resistance
Source: Genes (Basel). 2022 Nov 20;13(11):2170. doi: 10.3390/genes13112170 (PMC9690584; doi:10.3390/genes13112170)
Supplement: Supplementary file 1 [file genes-13-02170-s001.zip]

Archive with 5 entries (5 files):
- supplementary table S1.xlsx
- supplementary table S2.xlsx
- supplementary table S3.xlsx
- supplementary table S4.xlsx
- supplementary table S5.xlsx
