# Supplementary material for: The Combined Analysis of Transcriptome and Antioxidant Enzymes Revealed the Mechanism of EBL and ZnO NPs Enhancing Styrax tonkinensis Seed Abiotic Stress Resistance
Source: Genes (Basel). 2022 Nov 20;13(11):2170. doi: 10.3390/genes13112170 (PMC9690584; doi:10.3390/genes13112170)
Supplement: Supplementary file 1 [file genes-13-02170-s001.zip › supplementary table S1.xlsx]

## Sheet: Sheet1
Supplementary Table S1 The letter that represents each treatment(The letters with numbers 1,2, and 3 are used to represent the three biological replicates of the treatment)
treatment period	CK	EBL	ZnO NPs	EBL+ZnO NPs
70DAF	A1、A2、A3	B1、B2、B3	C1、C2、C3	D1、D2、D3
100DAF	E1、E2、E3	F1、F2、F3	G1、G2、G3	H1、H2、H3
130DAF	I1、I2、I3	J1、J2、J3	K1、K2、K3	L1、L2、L3
