# Supplementary material for: The Combined Analysis of Transcriptome and Antioxidant Enzymes Revealed the Mechanism of EBL and ZnO NPs Enhancing Styrax tonkinensis Seed Abiotic Stress Resistance
Source: Genes (Basel). 2022 Nov 20;13(11):2170. doi: 10.3390/genes13112170 (PMC9690584; doi:10.3390/genes13112170)
Supplement: Supplementary file 1 [file genes-13-02170-s001.zip › supplementary table S2.xlsx]

## Sheet: sheet1
Supplementary Table S2 Correlations among three biological replicates per treatment
	A1	A2	A3			B2	B1	B3			C1	C2	C3			D3	D1	D2
A1	1	0.951	0.956		B2	1	0.68	0.755		C1	1	0.903	0.899		D3	1	0.852	0.859
A2	0.951	1	0.979		B1	0.68	1	0.921		C2	0.903	1	0.985		D1	0.852	1	0.947
A3	0.956	0.979	1		B3	0.755	0.921	1		C3	0.899	0.985	1		D2	0.859	0.947	1
	E1	E2	E3			F3	F1	F2			G1	G2	G3			H2	H1	H3
E1	1	0.688	0.563		F3	1	0.155	0.114		G1	1	0.093	0.093		H2	1	0.962	0.839
E2	0.688	1	0.668		F1	0.155	1	0.981		G2	0.093	1	0.992		H1	0.962	1	0.879
E3	0.563	0.668	1		F2	0.114	0.981	1		G3	0.093	0.992	1		H3	0.839	0.879	1
	I3	I1	I2			J3	J1	J2			K1	K2	K3			L2	L1	L3
I3	1	0.899	0.891		J3	1	0.1	0.294		K1	1	0.945	0.963		L2	1	0.222	0.204
I1	0.899	1	0.999		J1	0.1	1	0.958		K2	0.945	1	0.976		L1	0.222	1	0.954
I2	0.891	0.999	1		J2	0.294	0.958	1		K3	0.963	0.976	1		L3	0.204	0.954	1
