# Supplementary material for: The Combined Analysis of Transcriptome and Antioxidant Enzymes Revealed the Mechanism of EBL and ZnO NPs Enhancing Styrax tonkinensis Seed Abiotic Stress Resistance
Source: Genes (Basel). 2022 Nov 20;13(11):2170. doi: 10.3390/genes13112170 (PMC9690584; doi:10.3390/genes13112170)
Supplement: Supplementary file 1 [file genes-13-02170-s001.zip › supplementary table S3.xlsx]

## Sheet: sheet1
Supplementary Table S3. The gene expression variation of unigenes in S. tonkinensis seeds between treatment samplings and control group. These unigenes need to meet the threshold that p ＜ 0.05 and | log2FC | ≥1.
Related phytohormes	Gene id	NR description	KO_id	KO_name	Pathway_definition	A VS B	A VS C	A VS D	E VS F	E VS G	E VS H
Auxin	TRINITY_DN26187_c0_g2;TRINITY_DN26187_c0_g3;TRINITY_DN2089_c0_g3	auxin transporter-like protein	K13946	AUX1, LAX	Plant hormone signal transduction		Up
	TRINITY_DN1373_c1_g1;TRINITY_DN1373_c1_g2;TRINITY_DN4443_c0_g4;TRINITY_DN82743_c0_g1;TRINITY_DN369912_c0_g1;TRINITY_DN554_c0_g2;TRINITY_DN554_c0_g5;TRINITY_DN2213_c0_g1	Auxin-induced/responsive protein like	K14484	Aux/IAA	Plant hormone signal transduction	Down	Up	Up	Down	Down
	TRINITY_DN9447_c0_g1	Auxin response factor like	K14486	ARF	Plant hormone signal transduction				Up	Up	Up
	TRINITY_DN109_c1_g3; TRINITY_DN167795_c0_g1	indole-3-acetic acid-amido synthetase	K14487	GH3	Plant hormone signal transduction		Up	Up		Down
	TRINITY_DN12111_c0_g1;TRINITY_DN12111_c0_g2;TRINITY_DN369912_c0_g1;TRINITY_DN10037_c0_g1;TRINITY_DN125855_c0_g1; TRINITY_DN2319_c0_g1;TRINITY_DN15474_c0_g1;TRINITY_DN13148_c0_g1;TRINITY_DN2354_c0_g1	auxin-responsive protein SAUR	K14488	SAUR	Plant hormone signal transduction	Down	Down	Up/Down	Up/Down	Up/Down	Up
Cytokin	TRINITY_DN21288_c0_g1;TRINITY_DN40579_c0_g2	Two-component response regulator like	K14492	ARR-A	Plant hormone signal transduction		Up	Up
Abscisic acid	TRINITY_DN21646_c0_g1; TRINITY_DN21646_c0_g2;TRINITY_DN51964_c0_g1;TRINITY_DN14076_c0_g2	abscisic acid receptor PYL	K14496	PYL	Plant hormone signal transduction			Up	Up	Up	Up
	TRINITY_DN450_c0_g3;TRINITY_DN9104_c0_g1	ABA-induced PP2C	K14497	PP2C	Plant hormone signal transduction			Down	Up	Up	Up
	TRINITY_DN1580_c0_g2	serine/threonine-protein kinase SAPK2	K14498	SNRK2	Plant hormone signal transduction	Up	Up	Up
	TRINITY_DN38284_c0_g1;TRINITY_DN117471_c0_g1;TRINITY_DN1874_c0_g1;TRINITY_DN1842_c0_g1;TRINITY_DN9711_c0_g1	ABSCISIC ACID-INSENSITIVE protein	K14432	ABF	Plant hormone signal transduction		Down		Up	Up	Up
Ethylene	TRINITY_DN109560_c0_g1;TRINITY_DN76989_c0_g1;TRINITY_DN76989_c0_g2	EIN3-binding F-box protein 1-like	K14515	EBF1_2	Plant hormone signal transduction			Down
Brassinosteroid	TRINITY_DN19182_c0_g1;TRINITY_DN23240_c0_g1;TRINITY_DN3843_c0_g3	BRASSINOSTEROID INSENSITIVE 1-associated receptor kinase 1-like	K13416	BAK1	Plant hormone signal transduction	Up		Up
	TRINITY_DN1010_c0_g4	BRI1 kinase inhibitor 1	K14499	BKI1	Plant hormone signal transduction					Down
	TRINITY_DN97221_c0_g1	serine/threonine-protein kinase BSK5-like	K14500	BSK	Plant hormone signal transduction				Up	Up	Up
	TRINITY_DN42191_c1_g1	xyloglucan endotransglucosylase/hydrolase protein	K14504	TCH4	Plant hormone signal transduction			Up
	TRINITY_DN73809_c0_g3;TRINITY_DN12325_c0_g1;TRINITY_DN50789_c0_g1	Xyloglucan endotransglucosylase/hydrolase protein	K14504;K08235	TCH4;E2.4.1.207	Plant hormone signal transduction			Up		Up	Up
	TRINITY_DN82254_c0_g1;TRINITY_DN68538_c0_g1;TRINITY_DN87410_c0_g1	cyclin-D3-1-like	K14505	CYCD3	Plant hormone signal transduction	Down	Up				Down
Jasmonic aid	TRINITY_DN22985_c1_g1;TRINITY_DN14096_c0_g1;TRINITY_DN7811_c0_g1;TRINITY_DN14096_c0_g1	protein TIFY	K13464	JAZ	Plant hormone signal transduction	Down	Up	Up
	TRINITY_DN19550_c0_g1;TRINITY_DN57526_c1_g3	Transcription factor like	K13422	MYC2	Plant hormone signal transduction		Up	Up
Salicylic acid	TRINITY_DN25557_c0_g1;TRINITY_DN846_c0_g4;TRINITY_DN24309_c0_g1;TRINITY_DN11581_c0_g1	transcription factor TGA	K14431	TGA	Plant hormone signal transduction		Up	Up/Down	Up	Up/Down	Up
	TRINITY_DN13759_c0_g1; TRINITY_DN12763_c0_g1;TRINITY_DN33157_c0_g1;TRINITY_DN33157_c0_g2	pathogenesis-related protein like	K13449	PR1	Plant hormone signal transduction		Up	Up			Down
