# Supplementary material for: The Combined Analysis of Transcriptome and Antioxidant Enzymes Revealed the Mechanism of EBL and ZnO NPs Enhancing Styrax tonkinensis Seed Abiotic Stress Resistance
Source: Genes (Basel). 2022 Nov 20;13(11):2170. doi: 10.3390/genes13112170 (PMC9690584; doi:10.3390/genes13112170)
Supplement: Supplementary file 1 [file genes-13-02170-s001.zip › supplementary table S4.xlsx]

## Sheet: Sheet1
Supplementary Table S4 Induction genes involved in plant hormone signaling for a specific treatment
70DAF	Treatment	Gene id	KO_name	Related phytohormes	down/up		100DAF	Treatment	Gene id	KO_name	Related phytohormes	down/up
	EBL	TRINITY_DN1373_c1_g;TRINITY_DN4443_c0_g4;TRINITY_DN82743_c0_g1	Aux/IAA	Auxin	down/up			EBL	TRINITY_DN12111_c0_g1	SAUR	Auxin	down
		TRINITY_DN23240_c0_g1;TRINITY_DN19182_c0_g1;TRINITY_DN82254_c0_g1	BAK1	Brassinosteroid	down/up				TRINITY_DN554_c0_g2;TRINITY_DN82743_c0_g1	Aux/IAA	Auxin	down
		TRINITY_DN22985_c1_g1	JAZ	Jasmonic aid	down			ZnO NPs	TRINITY_DN1010_c0_g4	BKI1	Brassinosteroid	down
	ZnO NPs	TRINITY_DN109_c1_g3	GH3	Auxin	up				TRINITY_DN109_c1_g3	GH3	Auxin	down
		TRINITY_DN12763_c0_g1;TRINITY_DN13759_c0_g1	PR1	Salicylic acid	up				TRINITY_DN4443_c0_g4;TRINITY_DN554_c0_g5	Aux/IAA	Auxin	down
		TRINITY_DN38284_c0_g1	ABF	Abscisic acid	down				TRINITY_DN125855_c0_g1;TRINITY_DN2354_c0_g1	SAUR	Auxin	down
		TRINITY_DN57526_c1_g3	MYC2	Jasmonic aid	up				TRINITY_DN1874_c0_g1	ABF	Abscisic acid	up
		TRINITY_DN68538_c0_g1	CYCD3	Brassinosteroid	up				TRINITY_DN21646_c0_g1	PYL	Abscisic acid	up
	EBL+ZnO NPs	TRINITY_DN10037_c0_g1;TRINITY_DN125855_c0_g1;TRINITY_DN15474_c0_g1	SAUR	Auxin	down/up				TRINITY_DN11581_c0_g1	TGA	Salicylic acid	down
		TRINITY_DN167795_c0_g1	GH3	Auxin	up			EBL+ZnO NPs	TRINITY_DN1842_c0_g1	ABF	Abscisic acid	up
		TRINITY_DN554_c0_g5	AUX1, LAX	Auxin	up				TRINITY_DN33157_c0_g1	PR1	Salicylic acid	down
		TRINITY_DN7811_c0_g1	JAZ	Jasmonic aid	up				TRINITY_DN87410_c0_g1	CYCD3	Brassinosteroid	down
		TRINITY_DN846_c0_g4	TGA	Salicylic acid	down			ALL	TRINITY_DN117471_c0_g1	ABF	Abscisic acid	up
		TRINITY_DN33157_c0_g2	PR1	Salicylic acid	up				TRINITY_DN51964_c0_g1	PYL	Abscisic acid	up
		TRINITY_DN109560_c0_g1;TRINITY_DN76989_c0_g1	EBF1_2	Ethylene	down				TRINITY_DN9104_c0_g1	PP2C	Abscisic acid	up
		TRINITY_DN21646_c0_g1;TRINITY_DN21646_c0_g2	PYL	Abscisic acid	up				TRINITY_DN24309_c0_g1	TGA	Salicylic acid	up
		TRINITY_DN450_c0_g3	PP2C	Abscisic acid	down				TRINITY_DN2319_c0_g1	SAUR	Auxin	up
		TRINITY_DN3843_c0_g3	BAK1	Brassinosteroid	up				TRINITY_DN9447_c0_g1	ARF	Auxin	up
		TRINITY_DN42191_c1_g1	TCH4	Brassinosteroid	up				TRINITY_DN97221_c0_g1	BSK	Brassinosteroid	up
		TRINITY_DN12325_c0_g1;TRINITY_DN50789_c0_g1;TRINITY_DN76989_c0_g2	TCH4;E2.4.1.207	Brassinosteroid	down/up
	All	TRINITY_DN1580_c0_g2	SNRK2	Abscisic acid	up
