# Supplementary material for: The Combined Analysis of Transcriptome and Antioxidant Enzymes Revealed the Mechanism of EBL and ZnO NPs Enhancing Styrax tonkinensis Seed Abiotic Stress Resistance
Source: Genes (Basel). 2022 Nov 20;13(11):2170. doi: 10.3390/genes13112170 (PMC9690584; doi:10.3390/genes13112170)
Supplement: Supplementary file 1 [file genes-13-02170-s001.zip › supplementary table S5.xlsx]

## Sheet: Sheet1
Supplementary Table S5 Summary table of LEA-related gene expression
Gene_id	NR description	A1	A2	A3	B1	B2	B3	C1	C2	C3	D1	D2	D3	E1	E2	E3	F1	F2	G2	G3	H1	H2	H3	I1	I2	I3	J1	J2	K1	K2	K3	L1	L3	A	B	C	D	E	F	G	H	I	J	K	L	Swiss-Prot_hit-name	Swiss-Prot_description	Pfam_id	Domain
TRINITY_DN10256_c0_g1	hypothetical protein CEY00_Acc13810 [Actinidia chinensis var. chinensis]	5.78	6.46	4.9	6.47	2.71	8.16	6.52	6.18	5.18	9.34	9.06	4.34	6.91	8.79	17.8	1.75	1.79	6.02	3.38	3.6	1.09	13.78	0.06	0	0.31	0.48	0.35	0.28	0.29	0.19	0.14	0.74	5.71333	5.78	5.96	7.58	11.1667	1.77	4.7	6.15667	0.123333	0.415	0.253333	0.44	sp|Q8LD98|NHL6_ARATH;	NDR1/HIN1-like protein 6 OS=Arabidopsis thaliana OX=3702 GN=NHL6 PE=1 SV=1;	PF03168	LEA_2
TRINITY_DN10284_c0_g2	NDR1/HIN1-like protein [Actinidia chinensis var. chinensis]	0.45	0.28	0.25	0.54	0.31	0.96	0.25	0.66	0.4	0.37	0.47	0.23	0.24	0.28	0.26	0.53	0.28	0.07	0.23	0.19	0.21	0.19	0.79	0.89	0.82	0.8	0.99	0.9	0.79	0.55	0.87	0.72	0.326667	0.603333	0.436667	0.356667	0.26	0.405	0.15	0.196667	0.833333	0.895	0.746667	0.795	------	------	PF03168	LEA_2
TRINITY_DN1077_c0_g1	Late embryogenesis abundant protein [Actinidia chinensis var. chinensis]	3.14	3.33	2.85	16.86	0.07	1.12	4.31	1.95	2.03	8.09	6.63	2.94	10.72	20.49	12.05	2.57	1.57	13.1	4.76	3.61	1.45	14.15	0	0	0.62	0.24	0.64	0.05	0.04	0.06	0	0.84	3.10667	6.01667	2.76333	5.88667	14.42	2.07	8.93	6.40333	0.206667	0.44	0.05	0.42	sp|Q6DST1|Y1465_ARATH;	Late embryogenesis abundant protein At1g64065 OS=Arabidopsis thaliana OX=3702 GN=At1g64065 PE=2 SV=1;	PF03168;PF07092	LEA_2;DUF1356
TRINITY_DN1077_c0_g2	Late embryogenesis abundant protein [Actinidia chinensis var. chinensis]	7.54	9.57	6.44	23.43	0.88	1.06	7.75	3.35	4.29	9.17	9.57	3.33	20.06	30.06	20.76	2.81	6.12	10.68	3.93	9.73	3.34	15.34	0	0	0.12	0.03	0.02	0	0	0	0	0	7.85	8.45667	5.13	7.35667	23.6267	4.465	7.305	9.47	0.04	0.025	0	0	------	------	PF03168	LEA_2
TRINITY_DN10822_c1_g1	Late embryogenesis abundant protein [Actinidia chinensis var. chinensis]	4.39	3.66	4.72	25.23	0.53	7.08	5.29	1.47	6.35	22.21	17.81	4.08	12.33	45.8	19.26	7.33	1.47	10.92	4.22	5.52	2.02	17.44	0.05	0.05	0.18	0.29	0.32	0.76	0.34	0.62	0.13	1.13	4.25667	10.9467	4.37	14.7	25.7967	4.4	7.57	8.32667	0.093333	0.305	0.573333	0.63	------	------	PF03168	LEA_2
TRINITY_DN109076_c0_g1	uncharacterized protein LOC110769234 [Prunus avium]	2.08	1.56	1.21	5.57	4.93	8.75	3.25	3.47	1.47	2.56	2.93	3.84	3.61	1.46	4.56	9.6	10.83	16.58	9.54	12	13.23	8.39	27.48	23.41	39.02	44.88	35.06	43.33	52.14	40.95	34	55.35	1.61667	6.41667	2.73	3.11	3.21	10.215	13.06	11.2067	29.97	39.97	45.4733	44.675	------	------	PF03168	LEA_2
TRINITY_DN11308_c1_g1	Late embryogenesis abundant protein [Actinidia chinensis var. chinensis]	0.3	0.23	0.53	0.5	0.04	0	0.84	0.27	0.56	0.26	1.13	0.92	0.55	0.25	0.04	0.54	0	0.08	0.14	0	0.04	0.2	0.67	0.39	0.17	0.6	0.45	0.32	0.68	0.51	0.57	0.62	0.353333	0.18	0.556667	0.77	0.28	0.27	0.11	0.08	0.41	0.525	0.503333	0.595	sp|Q6DST1|Y1465_ARATH;	Late embryogenesis abundant protein At1g64065 OS=Arabidopsis thaliana OX=3702 GN=At1g64065 PE=2 SV=1;	PF03168	LEA_2
TRINITY_DN113733_c0_g1	NDR1/HIN1-Like protein [Actinidia chinensis var. chinensis]	9.2	11.66	13.92	20.38	2.24	3.21	5.39	4.79	6.43	31.34	17.84	5.73	25.93	42.5	29.16	10.14	13.32	19.43	22.18	41.85	7.08	55.46	0.07	0.37	37.12	31.13	39.66	11.73	5.2	8.65	3.23	144.56	11.5933	8.61	5.53667	18.3033	32.53	11.73	20.805	34.7967	12.52	35.395	8.52667	73.895	sp|Q8LD98|NHL6_ARATH;	NDR1/HIN1-like protein 6 OS=Arabidopsis thaliana OX=3702 GN=NHL6 PE=1 SV=1;	PF03168	LEA_2
TRINITY_DN118847_c0_g1	late embryogenesis abundant protein Lea14-A [Durio zibethinus]	3.99	3.11	1.38	0.25	5	4.02	0.65	6.93	2.3	1.22	4.28	6.86	0.63	0	1.37	6.83	4.45	10.37	4.7	3.04	8.84	2.77	0.4	0	0.4	0.42	0.25	0.21	0.14	0	0.23	0.22	2.82667	3.09	3.29333	4.12	0.666667	5.64	7.535	4.88333	0.266667	0.335	0.116667	0.225	sp|P46519|LEA14_SOYBN;	Desiccation protectant protein Lea14 homolog OS=Glycine max OX=3847 PE=2 SV=1;	PF03168	LEA_2
TRINITY_DN12207_c0_g1	uncharacterized protein LOC114314315 isoform X3 [Camellia sinensis]	161.65	117.52	136.89	113.18	113.02	113.06	175.7	110.7	109.92	181.45	124.43	111.15	78.43	106.55	88.53	70.45	88.47	113.25	97.74	90.42	47.07	148.03	3.92	5.07	9.68	7.06	9.06	7.92	11.79	5.72	2.88	11.82	138.687	113.087	132.107	139.01	91.17	79.46	105.495	95.1733	6.22333	8.06	8.47667	7.35	sp|P46519|LEA14_SOYBN;	Desiccation protectant protein Lea14 homolog OS=Glycine max OX=3847 PE=2 SV=1;	PF03168	LEA_2
TRINITY_DN122847_c0_g1		0	0	0	0	0	0	0	0	0.2	0.21	0	0	0	0.44	0.18	0	0	0	0	0	0	0	0.67	0.46	0	0.14	0	0	0	0	0.43	0	0	0	0.066667	0.07	0.206667	0	0	0	0.376667	0.07	0	0.215	------	------	PF02987	LEA_4
TRINITY_DN126270_c0_g1	Late embryogenesis abundant protein [Actinidia chinensis var. chinensis]	5.05	4.7	3.86	7.71	0.07	0.44	3.75	1.96	1.1	2.56	1.24	2.2	5.37	11.87	5.11	2.52	3.27	4.88	1.99	4.17	0.56	5.77	0	0	0.05	0.13	0	0	0	0	0	0.07	4.53667	2.74	2.27	2	7.45	2.895	3.435	3.5	0.016667	0.065	0	0.035	sp|Q6DST1|Y1465_ARATH;	Late embryogenesis abundant protein At1g64065 OS=Arabidopsis thaliana OX=3702 GN=At1g64065 PE=2 SV=1;	PF03168	LEA_2
TRINITY_DN135268_c0_g1	hypothetical protein CEY00_Acc21656 [Actinidia chinensis var. chinensis]	11.95	13.93	13.38	18.14	6.17	9.5	11.34	9.5	20.18	30.76	23	11.72	13.23	17.05	16.43	9.93	6.14	14.33	7.61	7.76	4.09	15.37	1.21	0.99	5.34	3.56	2.63	4.67	4.61	3.68	2.41	8.2	13.0867	11.27	13.6733	21.8267	15.57	8.035	10.97	9.07333	2.51333	3.095	4.32	5.305	sp|O48915|NDR1_ARATH;	Protein NDR1 OS=Arabidopsis thaliana OX=3702 GN=NDR1 PE=1 SV=1;	PF03168	LEA_2
TRINITY_DN138195_c0_g2		0	0	0	0	0	0	0	0	0	0	0	0	0	0	0	0	0	0	0	0	0	0	0	0	0	0.78	1.37	0	0	0	0	0	0	0	0	0	0	0	0	0	0	1.075	0	0	------	------	PF02987;PF00430	LEA_4;ATP-synt_B
TRINITY_DN1485_c0_g1	Late embryogenesis abundant protein like [Actinidia chinensis var. chinensis]	0.65	0.22	0.38	0.6	0.26	0.32	0.43	0.53	0.63	0.6	0.67	0.43	0.2	0.2	0.33	1.26	2.09	3.74	2.42	1.58	2.55	1.87	26.41	29.63	38.47	37.99	60.46	40.88	46.59	39.28	37.84	34.09	0.416667	0.393333	0.53	0.566667	0.243333	1.675	3.08	2	31.5033	49.225	42.25	35.965	sp|P09444|LEA34_GOSHI;	Late embryogenesis abundant protein D-34 OS=Gossypium hirsutum OX=3635 PE=3 SV=1;	PF04927	SMP
TRINITY_DN15425_c0_g1	ATP synthase subunit beta like [Actinidia chinensis var. chinensis]	2.9	5.86	2.09	71.24	11.98	16.42	8.63	11.61	69.47	7.77	22.05	12.95	127.49	1.79	20.68	2.33	4.91	16.89	47.33	2.76	7.75	13.84	0	0	0	0	0	0.14	0	0	0	0	3.61667	33.2133	29.9033	14.2567	49.9867	3.62	32.11	8.11667	0	0	0.046667	0	------	------	PF03242	LEA_3
TRINITY_DN15451_c1_g1	NDR1/HIN1-like protein 6 [Camellia sinensis]	30.65	23.94	20.97	23.35	24.26	30.58	47.2	36.13	35.1	53.62	41.18	41.05	20.47	14.69	14.89	15.44	21.3	23.69	18.54	22.23	18.13	32.26	7.76	7.99	5.66	5.85	5.06	6.16	4.1	5.19	2.29	4.1	25.1867	26.0633	39.4767	45.2833	16.6833	18.37	21.115	24.2067	7.13667	5.455	5.15	3.195	sp|Q9ZVD2|NHL13_ARATH;	NDR1/HIN1-like protein 13 OS=Arabidopsis thaliana OX=3702 GN=NHL13 PE=2 SV=1;	PF03168	LEA_2
TRINITY_DN157073_c0_g1	late embryogenesis abundant protein ECP63-like isoform X4 [Camellia sinensis]	25.07	1.6	3.15	0.45	21.76	3.03	1.18	1.54	0.88	3.4	10.01	32.69	4.19	1.4	31.28	172.62	304.31	581.65	434.17	316.75	529.79	108.09	2377.03	2384.4	1947.11	2412.29	2770.12	2282.65	3026.23	2698.54	725.28	2218.93	9.94	8.41333	1.2	15.3667	12.29	238.465	507.91	318.21	2236.18	2591.2	2669.14	1472.11	------	------	PF02987;PF01442	LEA_4;Apolipoprotein
TRINITY_DN1576_c0_g1	LEA_1 domain-containing protein [Cephalotus follicularis]	1.62	0.31	0.35	0.26	1.77	0.19	0.11	0.32	0.26	0.28	0.06	1.42	0.09	0.06	0.09	0.27	0.05	0.33	0.34	0.15	0.15	0.03	139.31	144.61	63.99	49.33	86.51	50.26	58.66	44.32	60.63	125.88	0.76	0.74	0.23	0.586667	0.08	0.16	0.335	0.11	115.97	67.92	51.08	93.255	------	------	PF03760	LEA_1
TRINITY_DN168448_c0_g1	uncharacterized protein LOC114267466 [Camellia sinensis]	0.15	0	0	0.28	0.08	0	0.18	0.32	0.59	0	0.1	0	0.11	0	0	0.51	0	0.22	0.16	0.08	0.07	0	0.11	0.05	0.35	0.8	1.26	1.54	0.05	0.53	0.15	0.65	0.05	0.12	0.363333	0.033333	0.036667	0.255	0.19	0.05	0.17	1.03	0.706667	0.4	------	------	PF03168	LEA_2
TRINITY_DN181917_c0_g1	NDR1/HIN1-like protein 26 [Camellia sinensis]	13.64	11.51	12.85	11.32	13.35	24.05	6.52	12.56	14.02	17.36	15.47	20.35	7.24	52.49	6.94	9.49	11.96	1.49	2.08	6.28	1.22	6.52	0.19	0.17	0.28	0.34	0.32	0.1	0.24	0.25	0.23	0.39	12.6667	16.24	11.0333	17.7267	22.2233	10.725	1.785	4.67333	0.213333	0.33	0.196667	0.31	sp|Q9FI03|NHL26_ARATH;	NDR1/HIN1-like protein 26 OS=Arabidopsis thaliana OX=3702 GN=NHL26 PE=2 SV=1;	PF03168	LEA_2
TRINITY_DN18699_c0_g1	hypothetical protein CEY00_Acc16959 [Actinidia chinensis var. chinensis]	43.49	45.13	72.62	120.63	35.74	47.3	49.08	44.3	69.93	179.5	92.74	54.93	180.59	144.81	220.26	16.99	35.37	130.66	53.38	39.27	26.58	185.02	0.2	0.46	46.33	32.4	35.26	17.2	8.12	21.66	2.78	113.28	53.7467	67.89	54.4367	109.057	181.887	26.18	92.02	83.6233	15.6633	33.83	15.66	58.03	sp|Q9FNH6|NHL3_ARATH;	NDR1/HIN1-like protein 3 OS=Arabidopsis thaliana OX=3702 GN=NHL3 PE=1 SV=1;	PF03168	LEA_2
TRINITY_DN18702_c0_g1	NDR1/HIN1-like protein 10 [Camellia sinensis]	34.76	32.55	30.89	40.08	38.55	37.56	42.24	31.37	31.98	32.38	36.33	42.07	23.09	28.41	26.14	21.43	25.71	25.58	26.14	26.57	22.45	27.7	11.49	13.68	12.07	11.38	12.81	12.91	18.06	15.17	10.43	13.75	32.7333	38.73	35.1967	36.9267	25.88	23.57	25.86	25.5733	12.4133	12.095	15.38	12.09	sp|Q9SJ52|NHL10_ARATH;	NDR1/HIN1-like protein 10 OS=Arabidopsis thaliana OX=3702 GN=NHL10 PE=2 SV=1;	PF03168	LEA_2
TRINITY_DN187477_c0_g3	NDR1/HIN1-like protein 10 [Camellia sinensis]	10.02	8.2	10.38	14.62	8.12	8.63	19.61	12.95	14.4	10.8	9.95	8.69	11.1	9.14	8.68	5.33	3.55	9.34	6.07	9.91	7.43	10.92	6.58	5.87	5.35	7.05	5.96	8.39	7.51	16.61	9.06	11.1	9.53333	10.4567	15.6533	9.81333	9.64	4.44	7.705	9.42	5.93333	6.505	10.8367	10.08	sp|Q9SJ52|NHL10_ARATH;	NDR1/HIN1-like protein 10 OS=Arabidopsis thaliana OX=3702 GN=NHL10 PE=2 SV=1;	PF03168	LEA_2
TRINITY_DN192018_c0_g1	senescence-associated gene 21 like protein [Actinidia chinensis var. chinensis]	1.86	1.24	0.97	0	0.33	0.37	0.18	0.67	0.69	0.18	0	0.38	0.35	0.92	0	0	0	0	0	0	0	0	0	0	0	0	0	0	0	0	0	0	1.35667	0.233333	0.513333	0.186667	0.423333	0	0	0	0	0	0	0	------	------	PF03242	LEA_3
TRINITY_DN195276_c0_g1	uncharacterized protein LOC114283640 [Camellia sinensis]	31.81	44.26	45.65	27.97	16.96	23.63	46.61	31.9	36.89	32.32	28.27	30.58	20.93	24.71	12.96	14.88	16.33	21.05	19.93	20.39	17.6	20.7	8.61	7.56	5.4	6.71	9.1	5.76	7.36	4.57	4.31	9.26	40.5733	22.8533	38.4667	30.39	19.5333	15.605	20.49	19.5633	7.19	7.905	5.89667	6.785	------	------	PF03168	LEA_2
Total experssion level		412.14	350.83	390.63	549.06	309.13	349.44	447.01	335.43	435.25	637.75	475.22	402.88	573.86	564.16	557.76	385.55	563.29	1034.35	770.98	627.86	722.74	703.84	2613.01	2626.05	2218.84	2654.68	3077.66	2496.16	3252.94	2907.05	897.89	2755.7	384.533	402.543	405.897	505.283	565.26	474.42	902.665	684.813	2485.97	2866.17	2885.38	1826.79
[truncated: 1 more columns]
